# Supplementary material for: Diversity and Experiences of Radiation Oncologists in Canada: A Survey of Gender Identity, Sexual Orientation, Disability, Race, Ethnicity, Religion, and Workplace Discrimination—A National Cross-Sectional Electronic Survey
Source: Curr Oncol. 2025 Nov 17;32(11):643. doi: 10.3390/curroncol32110643 (PMC12651478; doi:10.3390/curroncol32110643)
Supplement: Supplementary file 1 [file curroncol-32-00643-s001.zip]

Archive with 1 entries (1 files):
- curroncol-3912929-supplementary.pdf
